# Supplementary material for: Kinematic analyses including finite helical axes of drop jump landings demonstrate decreased knee control long after anterior cruciate ligament injury
Source: PLoS One. 2019 Oct 31;14(10):e0224261. doi: 10.1371/journal.pone.0224261 (PMC6822751; doi:10.1371/journal.pone.0224261)
Supplement: S1 File — (XLS) [file pone.0224261.s001.xls]

## Sheet: Data
Dom (0=non-dominant, 1=dominant)	Inj (0=uninjured, 1= injured)	Lysholm	KT1000	Group (CTRL=1 ACLR=2 ACLPT=3)	Task (1= Preparation, 2= Action)	AP-inc1 (degree)	AP-inc2	AP-inc3	AP-inc4	AP-inc5	AP-pos1 (mm)	AP-pos2	AP-pos3	AP-pos4	AP-pos5	ROM-FE (degree)	ROM-AbAdd (degree)
1	0	100	4	1	1	88.4274	86.5968				9.01055	5.88405				39.707	6.8066
0	0	100	4	1	1	80.9471	74.5972	113.869			26.1036	25.8632	16.3123			35.6498	4.72579
1	0	100	4	1	2	114.516	110.006	111.175			-8.30752	18.3742	26.2112			44.9517	13.1653
0	0	100	4	1	2	107.723	90.5218	123.038			-3.49877	2.92547	58.4387			43.4909	11.9905
1	0	100	6	1	1	75.5243	68.2236	96.8453			-12.1484	-7.95357	20.6703			41.9159	4.58746
0	0	100	5.5	1	1	58.801	71.7581				-10.2491	-0.219593				42.2542	7.08638
1	0	100	6	1	2	103.024	86.3696				-50.5668	-8.62075				30.2575	7.62245
0	0	100	5.5	1	2											26.5932	8.26376
1	0	100	5.5	1	1	83.5089	73.4477				15.8387	-0.514134				29.8726	2.88492
0	0	100	5.5	1	1	87.9071	88.1141	94.5549			-4.73676	7.44632	21.6563			35.6379	6.28392
1	0	100	5.5	1	2	104.692	112.126	80.3388			-12.318	-22.2675	-35.9885			49.9214	8.16663
0	0	100	5.5	1	2	116.782	103.77	103.976			-20.1972	-25.57	-23.8626			53.0271	12.6428
1	0	100	4.5	1	1	88.779	77.2429	70.3764			-43.5347	-13.8101	3.78482			48.373	8.37277
0	0	100	4.5	1	1	63.7035	70.2611	82.3659			-21.7102	-1.05404	-11.9687			37.9934	8.51196
1	0	100	4.5	1	2	93.0163	118.23	96.4063			-11.5061	-20.6312	-28.4521			42.3827	11.7775
0	0	100	4.5	1	2	73.4866	108.959	102.097	103.415		-14.9707	-16.9326	-31.0043	0.930691		47.3463	3.74258
1	0	100	3.5	1	1	72.7566	68.0151	73.0885			2.43093	4.11037	-0.908278			38.0464	6.49381
0	0	100	3	1	1	79.2888	73.1208				8.20348	3.92877				38.7975	2.45796
1	0	100	3.5	1	2	102.696	97.3864	100.102			7.59426	-9.46722	1.47113			42.4352	3.86142
0	0	100	3	1	2	96.1357	104.657	103.263			1.4823	5.1853	16.6188			45.7459	4.4086
1	0	100	7.5	1	1	76.5904	68.6371				3.36316	-2.88248				37.7007	5.17102
0	0	100	6	1	1	83.4798	74.7049				-1.7631	-7.92637				33.735	2.53895
1	0	100	7.5	1	2	94.1574	125.705	96.714	100.728		-16.5931	-23.0489	-5.77592	7.58018		51.7656	10.319
0	0	100	6	1	2	98.3773	115.882	74.5222	105.131		-17.0311	-15.1535	-17.9915	7.28296		50.8621	10.4886
1	0	100	4.5	1	1	75.2773	62.5712				8.68142	9.53325				27.8588	2.22406
0	0	100	4.5	1	1	75.8357	69.0812				18.9776	1.1234				32.3274	2.95846
1	0	100	4.5	1	2	102.964	89.5503	55.2126			-19.8002	-40.4655	12.9311			43.5255	5.19602
0	0	100	4.5	1	2	109.033	108.331	89.2231			-15.6527	-18.8933	-31.904			46.8849	4.39053
1	0	100	8	1	1	83.7759	74.1989	81.407			-3.54633	3.38649	6.42106			41.231	5.10444
0	0	100	9	1	1	78.551	58.7099	92.1374			-11.1512	9.16189	-6.74387			42.4835	7.54446
1	0	100	8	1	2	83.0751	107.242	103.421	85.2121		9.33605	-18.664	-5.60576	-17.9159		55.6453	10.2224
0	0	100	9	1	2	75.5406	88.7228	88.7408	74.8233		-13.0031	-36.9741	-6.29306	-34.0856		59.9475	10.1213
1	0	100	7	1	1	71.1431	51.1832	59.2151			6.69217	13.1892	3.23166			43.8609	8.6193
0	0	100	5.5	1	1	93.8861	58.5364	57.8312	89.0879		-6.00066	8.95353	3.19262	-3.46523		47.5226	4.19293
1	0	100	7	1	2	120.369	85.324	70.1828			-36.1408	-13.0658	-2.87554			40.3547	6.77983
0	0	100	5.5	1	2	108.64	80.7683				-49.0682	-28.5842				36.0926	4.19636
1	0	100	5.5	1	1	74.8844	54.8597	84.3688			-11.3629	18.0216	26.9204			41.4958	2.86741
0	0	100	4	1	1	74.1525	53.0922				-2.58781	13.7044				37.9041	9.74516
1	0	100	5.5	1	2	77.1894	100.529	99.661			-10.8086	-29.3811	-15.6205			46.7519	12.8007
0	0	100	4	1	2	74.3012	87.6795	76.0883			-16.1817	-27.4596	15.7024			59.4107	10.9703
1	0	100	5	1	1	86.4993	76.9971	97.8168			-9.15379	-7.65163	22.3303			39.4028	2.70969
0	0	100	4	1	1	85.7952	64.632	91.909			-13.7536	19.4641	-19.5441			41.483	7.24969
1	0	100	5	1	2	97.2695	91.9289	103.623	87.3095	93.4346	-29.964	-37.181	13.1608	-35.2128	-49.5142	90.1424	11.545
0	0	100	4	1	2	74.6991	90.2928	92.5418	83.1211	75.7427	-41.1767	11.5957	-30.337	-28.3026	-68.5582	77.4035	11.2629
1	0	100	5.5	1	1	74.5228	67.9429				0.813243	-4.54805				41.0337	3.97855
0	0	100	5.5	1	1	86.5415	82.281	83.5934			16.1264	-7.57877	-12.5297			41.9245	2.72668
1	0	100	5.5	1	2	91.9443	95.9062	87.2076			-10.2508	-14.6242	-4.56407			39.5887	8.01852
0	0	100	5.5	1	2	93.7597	105.056				-8.24278	-14.0063				37.3033	7.4604
1	0	100	4	1	1	73.4416	61.8899	64.5718			-11.0546	12.8649	7.47656			46.2526	7.72338
0	0	100	3	1	1	71.9351	76.8941	70.5674			-3.39498	7.8678	6.79765			42.6961	2.62371
1	0	100	4	1	2	81.1499	97.2476				-9.37247	-7.84511				33.1821	8.10458
0	0	100	3	1	2	86.8893	88.293				-18.742	-8.31753				31.1139	4.01646
1	0	100	4	1	1	72.5124	70.9182	76.5522			1.34002	-2.14474	-1.16166			38.0641	8.48036
0	0	100	5	1	1	81.7414	78.7467	83.4083			-2.37763	-2.03459	-9.89416			35.5959	5.57797
1	0	100	4	1	2	74.5776	88.2844	83.6759			-0.448195	-16.0514	-28.6856			49.7024	8.33705
0	0	100	5	1	2	70.3641	94.088	86.2661			-15.4446	-17.4026	-21.4265			40.4203	3.90816
1	0	100	4.5	1	1	87.5641	71.7414	70.8565			-22.704	-0.607985	14.1314			37.5083	0.660314
0	0	100	4	1	1	84.71	74.9011	68.7911			-12.9446	-5.73044	2.07989			46.7259	1.65767
1	0	100	4.5	1	2	98.3927	75.0313	85.9912	98.0514		-9.98463	-22.9795	-19.4579	-17.3848		59.5499	4.27339
0	0	100	4	1	2	95.7364	82.9273	90.5483	87.3502		11.569	-19.322	8.41767	-6.93812		56.3695	6.94683
1	0	100	4	1	1	77.563	54.1121	63.1103			2.0936	16.0472	9.90138			45.4941	9.41845
0	0	100	5.5	1	1	68.5775	64.7739	49.3416	81.196		11.4482	-1.69226	39.0036	9.32877		50.7105	16.3607
1	0	100	4	1	2	90.3606	98.9829	64.664	85.9821	103.404	-8.7197	-1.44367	2.08795	-9.34187	5.99691	65.2182	4.12406
0	0	100	5.5	1	2	67.3535	82.0774	64.9416	79.1595		-20.1899	-10.0393	-11.6807	-5.86441		58.7676	5.13468
1	0	100	5	1	1	67.141	70.2661				-16.0695	36.0463				43.4223	6.5113
0	0	100	5	1	1	89.6913	47.4035	73.0276			-1.22673	-22.3752	17.0191			39.4229	13.7256
1	0	100	5	1	2	86.2543	103.185	76.1893	87.3354		-33.9607	-14.6487	19.0027	-11.797		53.8785	4.67251
0	0	100	5	1	2	66.9763	65.7767	98.009	87.5736		-11.2999	-40.5687	21.8546	-11.4347		61.166	8.50198
1	0	100	6.5	1	1	76.6457					13.6215					20.3933	8.63307
0	0	100	6	1	1	80.7675	65.0294				-1.21479	40.6578				26.2873	2.28385
1	0	100	6.5	1	2	106.549	84.8557	80.5054	78.204		-19.1435	-19.9846	29.9003	-15.3613		51.5799	8.26031
0	0	100	6	1	2	118.831	77.4569	93.4744	70.7114		-22.9562	-16.6584	-12.274	-32.5138		52.2496	14.0972
1	0	100	5.5	1	1	93.4273	91.1536	86.7081			66.4745	-0.862224	-3.31508			48.8549	5.73603
0	0	100	7.5	1	1	88.3447	77.5561				-10.0276	-2.32637				39.716	3.13331
1	0	100	5.5	1	2	99.5126	97.4062	90.5308	107.659		-22.8854	-19.1772	13.1293	-29.0442		66.8328	8.56803
0	0	100	7.5	1	2	97.4545	102.834	92.324	85.2256		-9.74369	-11.2628	-14.7086	-11.7675		57.5894	14.9022
1	0	100	4	1	1	81.658	66.2	80.6757			-40.4832	-17.8576	12.3925			46.9877	2.76165
0	0	100	5.5	1	1	86.6356	70.1096	64.5025	93.9832		-10.3808	-0.341551	16.8104	30.2616		47.5705	6.48338
1	0	100	4	1	2	81.8212	84.4088	85.9364	83.0225		2.67687	-21.4767	23.6264	-5.45477		61.0294	7.92506
0	0	100	5.5	1	2	99.4527	74.7623	99.6624	76.7801		-9.66607	-5.60178	1.15308	2.51796		61.1695	5.98427
1	0	100	8	1	1	81.238	77.3015	81.5232			-28.6775	2.22412	24.7463			40.223	2.22136
0	0	100	6	1	1	76.3951	76.7714	78.9915			-23.5421	5.26601	15.179			41.1655	3.4581
1	0	100	8	1	2	88.223	96.2492	69.6188	94.9999		-0.187906	-31.6533	-4.86931	-4.4616		55.8376	11.64
0	0	100	6	1	2	90.6431	87.4619	76.0873	97.4666		2.06795	-35.3447	-1.44452	-3.83043		57.8238	9.24895
1	0	100	4	1	1	87.4907	66.5049	69.4734			10.1292	15.8728	25.7774			35.4653	3.9241
0	0	100	5	1	1	82.2273	68.1207				-0.394183	7.14762				42.7106	3.23294
1	0	100	4	1	2	120.932	77.7558	72.8254			1.10425	-16.1824	-28.9462			48.1305	4.06678
0	0	100	5	1	2	101.906	82.6995	99.9979	69.1748		9.60208	-18.9124	-34.7866	-0.801465		51.5001	4.53172
1	1	94	9	2	1	67.3695	69.0229				-10.1773	5.55937				26.6289	3.32911
0	0	94	7	2	1	76.3468	76.438				-11.9903	3.62825				22.2096	2.10082
1	1	94	9	2	2	109.099	72.8209	72.4124			-6.52054	-23.7596	1.0383			35.7618	8.8595
0	0	94	7	2	2	93.6694	72.9649	82.5261			-30.4862	-30.0638	-10.0517			39.4503	9.98528
1	1	81	6	2	1	62.2607	57.0219				-4.44712	-1.72136				34.3184	12.9329
0	0	81	4	2	1	75.9623	59.2194	62.0276			-5.61013	16.6509	15.6348			41.1005	13.3971
1	1	81	6	2	2	60.6961	76.5638	55.7138	65.3901		3.78355	-5.68849	12.1026	-20.5751		57.8739	13.7449
0	0	81	4	2	2	94.0629	89.8298	65.9643	94.4443		1.13726	0.753028	-4.26426	-7.03149		52.7873	12.7634
1	1	79		2	1	71.7854	80.7934	66.8369	56.0626		-15.77	-35.803	-12.1665	-27.7546		48.2241	7.43907
0	0	79		2	1	77.6394	72.8707	69.844	97.2126		6.1825	-16.5682	-7.01624	21.9054		50.2941	8.59003
1	1	79		2	2	79.911	100.324	91.8319	73.9173		10.5933	-35.3404	-79.9707	-9.51749		46.4996	13.3023
0	0	79		2	2	84.3081	100.487	80.6391			-14.3003	-7.66411	4.68754			44.1429	19.9348
0	0	95	6	2	1	85.4946	88.2376	95.5389			-30.3228	1.20425	-14.983			42.4789	5.19657
1	1	95	10	2	1	70.6007	74.6039	83.4392			0.407824	-0.498778	-5.07955			42.5584	1.53585
0	0	95	6	2	2	94.98	87.0904	91.8061			-29.5892	-42.1082	-8.2823			46.6737	6.52991
1	1	95	10	2	2	92.6857	87.3186	88.4853			-8.44053	-31.7667	-0.234157			39.8402	3.9641
1	1	100	9	2	1	67.4192	78.0582				-17.5339	16.772				31.4628	4.07967
0	0	100	5	2	1	87.8185	74.9638	73.55			-5.57336	-22.1306	18.598			36.2904	5.41863
1	1	100	9	2	2	83.799	91.5455				-34.6077	-22.2355				28.6962	5.3215
0	0	100	5	2	2	91.3712	77.1113				-31.2816	-36.5855				37.0824	5.61254
1	1	37	2	2	1	75.2551	67.6942				-17.2573	10.4945				21.1109	1.11153
0	0	37	2	2	1	52.3514	71.4902				-35.1033	-0.575871				26.139	10.9954
1	1	37	2	2	2	104.497					-17.2653					15.9356	2.51465
0	0	37	2	2	2	101.985					-11.3149					22.159	2.84327
1	1	46	12	2	1	64.322	57.6814				-13.7709	-2.17537				23.2815	6.47594
0	0	46	9	2	1	61.4186	67.995				-45.0916	-1.59842				21.1111	2.40278
1	1	46	12	2	2	77.397	92.8151	69.8657			-26.5725	-65.8302	9.21456			44.3637	11.6743
0	0	46	9	2	2	91.0518	92.9339	73.4202			-41.2112	-54.6765	10.4122			39.5405	14.8484
1	1	94	4	2	1	74.6531	71.0501				-3.17342	-2.44033				41.9218	2.62898
0	0	94	3	2	1	81.4456	57.9602	72.7956			0.904296	6.82642	6.07493			39.7325	8.37645
1	1	94	4	2	2	74.4852	94.9784	94.7138			-3.47582	-16.0597	-3.56039			51.4	10.2687
0	0	94	3	2	2	108.628	111.962	77.1529			-26.9744	-25.3876	-2.3503			42.2514	6.34712
0	0	90	3	2	1	76.2632	70.7851	75.082			-44.0698	-8.38333	-26.5004			39.4776	8.57418
1	1	90	4	2	1	74.8088	55.9391				-45.4383	-4.45578				32.3933	10.0769
0	0	90	3	2	2	100.633	64.625	91.858	88.2134		-37.753	-7.28125	-37.3557	-37.2541		48.5416	9.73934
1	1	90	4	2	2	102.481	66.2305	82.2539	80.7147		-36.222	-34.1064	-21.9153	-26.738		53.9992	13.4277
1	1	68	6	2	1	85.2407	80.6788				-32.9128	-28.7286				32.8436	1.66499
0	0	68	6	2	1	85.3759	79.3989				-17.6469	-29.4578				35.2392	2.87141
1	1	68	6	2	2	88.8115	107.677	87.294	100.613		-36.9861	-39.3281	-10.8364	-22.3429		56.2448	7.89784
0	0	68	6	2	2	87.0664	98.7877	80.217	108.025		-35.0285	-40.5328	-22.1735	0.275129		58.0067	8.39678
0	0	90	2	2	1	74.714	63.8151	77.1918	89.1607		-30.2843	-21.0448	-12.5984	-17.0934		49.448	10.5733
1	1	90	9	2	1	74.7811	85.1261				-39.9577	-53.613				32.22	1.49859
0	0	90	2	2	2	107.134	106.872	74.3553			-10.6643	-29.3884	-31.5669			38.9624	9.19867
1	1	90	9	2	2	83.0484	97.1906	62.8176			-31.2873	-34.7184	-16.4412			39.92	9.9482
1	1	100	9	2	1	89.281	77.4581	62.3261			-3.70291	15.1778	55.2278			41.9051	3.90103
0	0	100	12	2	1	83.2183	62.4856	75.9868			5.50163	10.5016	54.5123			41.6954	1.12688
1	1	100	9	2	2	135.955	92.5824	88.4297			14.0618	-1.95569	48.4473			41.523	7.53593
0	0	100	12	2	2	72.6849	78.9854	83.0437			7.02649	3.54709	13.4807			45.8853	5.45021
0	0	95	4	2	1	76.4986	96.7967				-0.339298	-3.35047				30.1935	1.62487
1	1	95	6	2	1	70.9297	62.447	86.7039			7.67541	5.13049	5.90181			39.5949	4.28634
0	0	95	4	2	2	84.3519	88.8055	98.322			-9.09505	-28.4019	-11.5267			40.365	3.67691
1	1	95	6	2	2	82.835	91.1299	89.5126			-7.56242	-16.5655	-1.53093			38.7534	2.78127
0	0	67	4	2	1	76.2335	71.5371				0.747583	12.9996				32.5294	1.56356
1	1	67	7	2	1	81.3427	72.4893	62.9879			8.78005	15.4493	16.6719			34.4536	4.54319
0	0	67	4	2	2	101.337	92.458				-23.1044	-23.2884				30.8857	4.69959
1	1	67	7	2	2	107.798	92.8721				-9.8057	31.2845				26.0294	14.0147
0	1	76	11	2	1	69.1813	66.4045				-19.5497	-34.5572				28.2522	2.05733
1	0	76	8	2	1	71.2006	65.9252				-16.0362	-18.9465				29.8834	2.60191
0	1	76	11	2	2	92.1405					-59.8088					23.4077	6.68132
1	0	76	8	2	2	104.603	81.4854				-51.8244	10.0861				27.8916	5.81527
1	1	95	10	2	1	87.5362	72.4251	82.4813			-19.9789	-8.13207	22.981			36.0532	3.52786
0	0	95	7	2	1	91.1298	66.9267				25.4167	-4.88994				31.8024	2.78391
1	1	95	10	2	2	78.6205	86.1903	101.747			-4.49226	-5.93002	-17.8039			39.6114	7.73222
0	0	95	7	2	2	81.3781	94.6152	102.883			5.1541	-11.59	8.35747			37.1091	10.3204
1	1	100	8	2	1	73.9755	51.7057	75.9274			-33.3156	-34.3446	0.434241			40.9632	6.66011
0	0	100	4	2	1	85.8258	69.5587	87.193			-13.4307	-3.36717	-1.69446			39.515	4.24824
1	1	100	8	2	2	81.4477	85.9058				-26.3729	-37.7182				32.5815	2.09511
0	0	100	4	2	2	106.554	94.9685				-25.7646	-36.634				31.4742	3.49499
1	1	49	5	2	1	72.3241	58.8857				-19.5356	-7.29538				31.7351	3.99693
0	0	49	9	2	1	64.697	61.8409				-17.5839	-3.93336				30.7117	6.13901
1	1	49	5	2	2	71.763	78.3431				5.00703	-14.0491				31.576	2.72067
0	0	49	9	2	2	93.8838	96.8925	81.4807			-19.1099	-21.5657	-25.2659			37.2895	5.65414
0	0	86	7	2	1	80.7164	79.9414	81.0451	73.813		-34.1764	-2.02469	-6.48854	-15.5702		49.2234	7.93456
1	1	86	9	2	1	94.743	80.7867	83.0348			-18.2985	1.208	6.20237			43.4453	1.55451
0	0	86	7	2	2	84.431	96.1848	89.7437			8.59344	-19.9996	-31.4107			49.3362	6.83965
1	1	86	9	2	2	101.299	93.9213	92.7944			4.60271	-26.4625	-15.5709			42.2008	5.49029
0	1	70	6	2	1	66.7412	59.1624				-7.40321	-8.61759				43.2712	9.60312
1	0	70	6	2	1	75.9566	69.426	76.1166			-20.4136	1.60658	3.1314			41.0939	3.38935
0	1	70	6	2	2	84.5235	101	75.7295	92.7862		-9.0133	-34.6549	-15.9735	-1.53316		53.1576	8.94503
1	0	70	6	2	2	108.445	100.808	71.8267	120.667		-11.6468	-22.5153	20.6298	22.118		50.0671	9.85823
0	1	56	12	2	1	63.3516	64.043				19.6718	25.8806				33.2435	9.66213
1	0	56	9	2	1	77.8705	71.1446				-0.168299	7.86219				30.9665	2.31219
0	1	56	12	2	2	83.2026	71.3922	55.4524	74.2953		12.1675	-8.27764	10.1433	8.56304		52.3727	10.0972
1	0	56	9	2	2	97.7668	97.7825	75.5826			-16.4534	-22.1166	-32.4232			48.4324	2.70381
1	0	94	6	2	1	97.2629	61.0605	68.5066	104.566		13.6155	2.03026	24.9764	8.28313		41.4066	4.00977
0	1	94	11	2	1	79.6627	73.9386	69.7534			-7.47985	-2.75852	22.9683			43.9719	6.02112
1	0	94	6	2	2	101.004	82.7048	85.7285	83.5241		-6.7679	13.9983	2.73729	6.4272		56.1429	8.21418
0	1	94	11	2	2	96.9031	107.299	68.0193	87.2924		-10.1323	-12.6433	25.4143	22.1844		51.8613	4.54507
0	0	91	8	2	1	76.1761	65.9431				91.4796	10.1335				34.0581	3.01331
1	1	91	14	2	1	65.5899	51.923				-5.99917	30.4364				37.3315	12.0503
0	0	91	8	2	2	100.745	81.9881	95.4031			-57.768	46.6864	-11.9424			37.3921	6.55679
1	1	91	14	2	2	68.3216	84.9559	81.9128			8.39088	-41.3515	30.1374			51.0487	10.7549
1	1	77	12	2	1	68.2434	70.7593				26.9198	5.30087				29.3882	7.9309
0	0	77	6	2	1	69.6556	65.3271				2.46875	-2.91663				32.3211	4.93518
1	1	77	12	2	2	88.9612	69.7076				-8.80524	12.8667				30.1614	9.4031
0	0	77	6	2	2	105.875	96.7404				-47.4554	-17.0718				30.7507	5.42346
1	1	96	6	2	1	74.1106	71.7256	66.9343			-6.28902	23.8908	11.8623			41.9324	10.507
0	0	96	8	2	1	86.1471	71.9895	79.2719			-7.67875	9.63753	1.4303			39.6639	10.3504
1	1	96	6	2	2	81.6491	75.0554	79.3027			-19.5274	19.759	-14.222			45.1199	6.60095
0	0	96	8	2	2	96.0345	81.7862	110.039			-33.8651	38.5072	-4.98035			45.716	6.58563
1	1	82	7	2	1	70.8813	77.9576				-1.66581	-0.45466				28.9496	1.81921
0	0	82	8	2	1	88.0655	90.7029				-23.7847	-16.4047				27.3107	3.76193
1	1	82	7	2	2	108.32	67.6056	89.2674			-22.2732	-37.1074	-18.7011			43.4335	11.6822
0	0	82	8	2	2	93.9617	114.064	96.9431	95.1543		-21.1339	-11.684	-28.2219	-29.8203		53.8287	9.85574
1	1	81	8	2	1	80.5273	77.8852	70.5724			-12.2356	4.60565	32.7293			42.7897	7.19432
0	0	81	5	2	1	80.0556	63.1043	63.1256			-11.5798	3.9789	17.529			45.9238	5.55955
1	1	81	8	2	2	91.417	96.2149	65.8866	94.648		-1.28848	-18.1423	49.2605	10.3533		50.0519	9.39813
0	0	81	5	2	2	88.5373	108.814	88.8943			15.4691	-6.24095	14.0089			46.8623	5.8708
1	1	81	5	2	1	69.868	66.6024				-18.9456	-30.9034				36.402	2.91227
0	0	81	8	2	1	78.7253	75.7954	86.4942			-40.1792	-26.3912	-1.50713			42.9227	4.17153
1	1	81	5	2	2	82.1467	104.906	79.7513			-20.2129	-48.0064	-18.5777			41.7149	4.80619
0	0	81	8	2	2	88.2771	86.4106	114.561			-25.1621	-49.678	-65.2439			47.1505	12.8076
0	0	60	11	3	1	73.9668	79.3121				34.9116	30.6409				30.4247	3.8885
1	1	60	16	3	1	72.8599	68.9889				29.7059	24.609				25.8812	4.2412
0	0	60	11	3	2	89.6395	86.2171				-2.52071	13.9585				37.7016	17.7832
1	1	60	16	3	2	107.864	84.48				-5.85296	42.3292				29.2267	14.5988
0	0	74	3.5	3	1	52.0233	54.7776				26.5387	8.45741				32.3472	12.4964
1	1	74	9	3	1	61.7531	55.237				-0.965979	-0.843322				30.2122	5.30945
0	0	74	3.5	3	2	96.6384	91.5915	66.9747			-39.6926	-15.9977	-37.6342			45.7046	16.7584
1	1	74	9	3	2	97.9674	117.355	56.0374			-44.929	-33.7007	13.8851			40.9563	9.21864
1	1	66	18.5	3	1	66.8428	56.3065				-1.61237	-10.9818				29.5275	11.635
0	0	66	7	3	1	81.3974	63.2391				-16.5887	-10.7166				28.2124	6.21227
1	1	66	18.5	3	2	85.3353	96.2752	59.3644			-8.44312	-15.5658	3.99066			38.4031	11.3795
0	0	66	7	3	2	98.2064	105.04	72.6372			-21.6239	-28.776	-24.5183			46.726	7.19057
1	1	59		3	1	89.3246	70.766				-39.7986	8.01221				41.5953	3.32967
0	0	59		3	1	82.6112	75.96	91.3287			-6.86196	4.08684	15.8846			37.0283	6.30566
1	1	59		3	2	94.2714	101.591	75.0805			-9.09898	-36.3906	-14.7064			40.8824	23.6169
0	0	59		3	2	96.2838	111.486	124.074	93.9991		-0.3193	-44.0212	-7.14356	30.8919		53.3748	13.1936
0	0	53	9	3	1	76.2459	57.0464				-15.0824	26.7618				34.744	14.1146
1	1	53	11	3	1	81.3105	65.7809				-11.3944	17.7691				36.8443	9.50572
0	0	53	9	3	2	92.6423	99.3428	57.2057			3.73493	-6.94579	-0.438542			44.0882	7.43314
1	1	53	11	3	2	104.712	92.6716	56.4098			5.91413	13.4167	24.2052			32.6377	7.28529
0	0	78	9	3	1	70.7401	70.1427	86.9357			14.8973	24.5844	21.5063			35.3777	2.27339
1	1	78	11	3	1	78.8573	59.68				-17.3553	26.1843				35.3419	8.71259
0	0	78	9	3	2	89.3189	103.741	100.484	94.9346		6.80107	4.23807	19.6631	29.3388		49.8805	7.75351
1	1	78	11	3	2	99.3696	69.1768	80.1341	75.8101		9.19444	10.022	40.8124	18.5398		54.4128	11.1592
0	0	55	2.5	3	1	83.5301	92.5156	91.3669			28.5316	1.97141	3.03386			32.3377	5.68006
1	1	55	10	3	1	74.7908	77.5307				16.1781	5.09468				27.1523	2.62943
0	0	55	2.5	3	2	85.1383	114.127	95.3128			4.48249	-11.688	12.4154			35.9554	8.31256
1	1	55	10	3	2	95.5053	96.5339	92.5247			10.9372	1.49115	19.8947			44.7417	7.25969
1	1	84	15	3	1	80.7389	57.2683				17.177	-0.703301				33.3412	8.22287
0	0	84	5	3	1	81.4598	65.9831				-1.94311	-0.42528				31.5447	1.04794
1	1	84	15	3	2	89.9084	119.092	53.1228	84.4995		-19.8338	-2.32198	26.3147	5.46086		51.8469	7.67662
0	0	84	5	3	2	102.843	113.546	68.5549	101.196		-28.6228	5.01042	13.6674	-5.40126		52.6005	8.84329
0	0	85	6	3	1	75.9559	76.9832				-6.64155	1.83361				31.7757	3.55095
1	1	85	11	3	1	88.7609	79.6205				-8.69177	-6.63959				37.586	0.788834
0	0	85	6	3	2	104.534	80.9382	91.9263	98.0532		-5.88063	-6.43077	-1.80406	-12.4216		58.5446	6.17796
1	1	85	11	3	2	105.073	77.1905	94.9688	91.7921		-1.93925	4.76093	0.885754	-0.224006		56.4239	5.62188
0	0	74	5.5	3	1	79.5041	77.3618	66.9211			-1.53797	3.76411	7.49754			34.8755	5.58314
1	1	74	15	3	1	82.5774	81.699				2.36547	8.73159				29.0123	3.87512
0	0	74	5.5	3	2	77.1582	122.863	69.4624			0.588739	-12.9908	0.951294			40.4789	13.4307
1	1	74	15	3	2	87.1381	122.06	92.8724			-0.922834	-31.0038	-30.9306			34.3066	7.05878
1	1	97		3	1	75.4712	69.0353				-2.11062	-7.08475				38.5582	9.80474
0	0	97		3	1	65.5839	63.1819				-9.87925	12.848				33.031	7.07198
1	1	97		3	2	83.7745	106.14	75.1696	56.355		0.625545	13.0407	-19.7476	-8.55555		47.9985	17.8643
0	0	97		3	2	91.2098	80.2149	65.6241			-4.23215	-8.21656	2.52191			45.9786	15.2425
1	1	52	12.5	3	1	68.7748	62.5283	68.3979			2.02936	18.0745	27.5111			35.46	4.4686
0	0	52	8.5	3	1	67.1091	74.2745				7.07601	20.4322				34.1972	5.43577
1	1	52	12.5	3	2	81.8148	82.8339	81.3495			-6.92132	-0.264972	10.8936			44.6918	6.5824
0	0	52	8.5	3	2											40.7553	6.37991
1	1	65	11	3	1	76.8545	80.328				19.9145	0.90827				31.215	0.642184
0	0	65	3	3	1	67.0029	79.2582				13.8339	6.86166				27.5086	3.26035
1	1	65	11	3	2	104.721	107.293	85.5989			26.8653	-18.6141	-25.9552			46.8896	6.62251
0	0	65	3	3	2	89.5126	103.18	101.658	84.2336		24.112	-5.78297	-26.4313	9.78287		48.7748	11.8533
1	1	71	6	3	1	73.5244	68.6451	74.7467			8.70045	17.0669	21.1614			44.5294	6.45179
0	0	71	4.5	3	1	83.8605	75.8595	98.3619			10.4271	26.0042	9.13415			38.0488	3.16648
1	1	71	6	3	2	85.6937	90.4703	96.4514	52.8462		9.94418	-4.60559	2.01348	67.407		51.086	3.1342
0	0	71	4.5	3	2	92.3274	94.051	84.2212			6.32295	-0.931272	6.376			44.6054	3.70704
1	1	74	9	3	1	71.4588	61.6755				-11.0479	-10.4488				35.6089	5.15396
0	0	74	5	3	1	64.7397	81.978				-2.98193	-3.77288				24.6902	4.58067
1	1	74	9	3	2	93.0967	83.0143				-18.9347	-36.6322				31.7403	4.29384
0	0	74	5	3	2	88.4349	81.9076				-1.42919	-25.5952				35.7103	2.98062
0	0	71	5	3	1	87.7084	76.2806	77.9281			-8.89738	0.231036	-1.21077			37.9437	3.72885
1	1	71	7	3	1	86.6639	85.7429				-11.744	6.22511				35.7884	1.97146
0	0	71	5	3	2	94.8595	94.6344				-3.20553	-7.02514				31.4172	1.70704
1	1	71	7	3	2	99.3259	88.0139				17.2945	-1.15049				29.3242	3.68684
0	0	80	6	3	1	56.9598	51.4671				41.6586	11.0975				31.5528	10.5065
1	1	80	9	3	1	86.6922	62.0017				6.37503	2.73891				33.6512	5.85967
0	0	80	6	3	2	103.13	84.6753				12.922	10.4493				30.6444	4.43998
1	1	80	9	3	2	106.519	93.9772				1.42487	6.31419				28.1144	3.25107
1	1	58	13	3	1	72.412	67.9272				4.68351	17.1733				40.7942	7.62127
0	0	58	6.5	3	1	78.4	84.799				-5.26181	-5.9142				34.8539	3.45513
1	1	58	13	3	2	98.9533	90.6052	74.3227			6.86549	18.5834	19.6494			35.8745	9.99892
0	0	58	6.5	3	2	112.902	103.111	87.3611			3.32412	2.55582	2.51073			45.2161	9.33918
1	1	79	10	3	1	85.0881	74.3124				-2.89003	19.4948				35.2755	1.5002
0	0	79	5	3	1	82.6699	64.8741	73.9745			-16.696	25.9434	30.8049			37.8869	5.22639
1	1	79	10	3	2	100.512	64.3928	72.4396			-13.6838	-34.8061	9.60632			36.348	9.45723
0	0	79	5	3	2	102.321	49.7496	70.4332			-16.5499	-33.6571	20.8919			33.1751	9.71862
0	0	65	6.5	3	1	74.1919	73.9577	71.6215			17.6331	9.42592	11.9758			34.3007	3.33586
1	1	65	12	3	1	72.8911	58.4445				12.9065	17.8353				34.8935	6.61342
0	0	65	6.5	3	2	96.3774	95.5098	63.1071			15.1111	10.0702	-2.32376			40.1844	8.07986
1	1	65	12	3	2	100.89	89.0702	91.6889			19.3122	11.1028	-18.2726			34.3905	8.40004
1	1	100	14	3	1	74.545	68.7827	73.6685			-1.04875	7.23715	10.9212			40.0394	5.65452
0	0	100	9	3	1	71.1438	53.5301	43.7651			-16.8258	-1.11726	9.43107			42.1304	15.5445
1	1	100	14	3	2	78.7675	94.3823	71.0703			1.13045	-15.7691	-12.468			45.0449	7.16383
0	0	100	9	3	2	83.0211	99.1448	88.4761	54.1301		-3.66998	-19.276	-23.3933	-13.6385		49.0258	4.50934
0	0	75	6	3	1	84.3712	77.1413	66.6839			5.93295	8.67013	24.2414			38.0891	5.37792
1	1	75	13.5	3	1	72.0292	71.4964				3.51907	16.2051				34.6159	11.2101
0	0	75	6	3	2	86.8717	89.7458	86.3872			-6.57592	-5.19494	-12.5958			43.0565	9.72913
1	1	75	13.5	3	2	93.6062	79.6526	62.7161			0.676389	-1.95728	1.90454			40.6889	9.32146
1	1	69	16	3	1	63.7963	54.6828				45.1726	-5.70426				32.1995	13.5475
0	0	69	11	3	1	63.4485	66.3604				25.9673	-17.4274				32.0663	8.1522
1	1	69	16	3	2	55.9058	101.532	83.3371			-3.10706	-31.2882	-14.1552			45.1911	15.0159
0	0	69	11	3	2	76.8192	92.0552	133.677			-31.7548	-28.7758	-47.4856			40.1894	15.565
